# Supplementary material for: Mechanism investigation and experiment validation of capsaicin on uterine corpus endometrial carcinoma
Source: Front Pharmacol. 2022 Sep 21;13:953874. doi: 10.3389/fphar.2022.953874 (PMC9532580; doi:10.3389/fphar.2022.953874)
Supplement: Supplementary file 1 [file DataSheet3.ZIP]

Archive with 1 entries (1 files):
- transcriptome expression.z02
