# Supplementary material for: Mechanism investigation and experiment validation of capsaicin on uterine corpus endometrial carcinoma
Source: Front Pharmacol. 2022 Sep 21;13:953874. doi: 10.3389/fphar.2022.953874 (PMC9532580; doi:10.3389/fphar.2022.953874)
Supplement: Supplementary file 11 [file DataSheet1.XLS]

Id	futime	fustat	Age	Gender	Grade	Stage	T	M	N
TCGA-EO-A1Y7	1495	0	65	FEMALE	G3	unknow	unknow	unknow	unknow
TCGA-BG-A222	291	0	49	FEMALE	G3	unknow	unknow	unknow	unknow
TCGA-A5-AB3J	512	0	52	FEMALE	G2	unknow	unknow	unknow	unknow
TCGA-EO-A22U	1407	0	83	FEMALE	G3	unknow	unknow	unknow	unknow
TCGA-A5-A1OJ	1006	0	31	FEMALE	G2	unknow	unknow	unknow	unknow
TCGA-BK-A0CB	1092	0	60	FEMALE	G2	unknow	unknow	unknow	unknow
TCGA-EO-A1Y8	901	0	87	FEMALE	G3	unknow	unknow	unknow	unknow
TCGA-AW-A1PO	17	0	66	FEMALE	G3	unknow	unknow	unknow	unknow
TCGA-AJ-A3BD	1039	0	57	FEMALE	G3	unknow	unknow	unknow	unknow
TCGA-EY-A3L3	832	0	82	FEMALE	G3	unknow	unknow	unknow	unknow
TCGA-DI-A0WH	496	0	64	FEMALE	G3	unknow	unknow	unknow	unknow
TCGA-A5-A0GB	997	0	65	FEMALE	G3	unknow	unknow	unknow	unknow
TCGA-BG-A0M6	671	1	73	FEMALE	G3	unknow	unknow	unknow	unknow
TCGA-BS-A0U8	2963	0	55	FEMALE	G1	unknow	unknow	unknow	unknow
TCGA-B5-A0JN	1939	0	84	FEMALE	G3	unknow	unknow	unknow	unknow
TCGA-FI-A3PV	1249	1	68	FEMALE	High Grade	unknow	unknow	unknow	unknow
TCGA-BG-A2L7	612	0	68	FEMALE	G3	unknow	unknow	unknow	unknow
TCGA-E6-A8L9	1013	0	61	FEMALE	G3	unknow	unknow	unknow	unknow
TCGA-A5-A1OG	973	1	65	FEMALE	G3	unknow	unknow	unknow	unknow
TCGA-B5-A3FB	2844	0	73	FEMALE	G3	unknow	unknow	unknow	unknow
TCGA-AX-A060	1075	0	77	FEMALE	G3	unknow	unknow	unknow	unknow
TCGA-EO-A3AY	1158	0	58	FEMALE	G3	unknow	unknow	unknow	unknow
TCGA-AJ-A2QL	602	0	60	FEMALE	G3	unknow	unknow	unknow	unknow
TCGA-D1-A3JP	515	0	61	FEMALE	G3	unknow	unknow	unknow	unknow
TCGA-AJ-A23N	439	1	70	FEMALE	G3	unknow	unknow	unknow	unknow
TCGA-FI-A2D6	767	1	74	FEMALE	G3	unknow	unknow	unknow	unknow
TCGA-E6-A1LX	711	0	40	FEMALE	G3	unknow	unknow	unknow	unknow
TCGA-D1-A16V	120	1	78	FEMALE	G3	unknow	unknow	unknow	unknow
TCGA-EY-A212	310	1	83	FEMALE	G3	unknow	unknow	unknow	unknow
TCGA-AP-A052	669	1	59	FEMALE	G3	unknow	unknow	unknow	unknow
TCGA-AP-A0LS	2904	0	63	FEMALE	G2	unknow	unknow	unknow	unknow
TCGA-AX-A06H	833	0	60	FEMALE	G1	unknow	unknow	unknow	unknow
TCGA-B5-A0JZ	2173	0	60	FEMALE	G3	unknow	unknow	unknow	unknow
TCGA-FI-A2CX	2031	0	82	FEMALE	G3	unknow	unknow	unknow	unknow
TCGA-AJ-A3IA	633	0	77	FEMALE	G3	unknow	unknow	unknow	unknow
TCGA-EO-A3KW	497	0	72	FEMALE	G3	unknow	unknow	unknow	unknow
TCGA-AJ-A6NU	632	0	64	FEMALE	G1	unknow	unknow	unknow	unknow
TCGA-EO-A22T	2035	0	56	FEMALE	G3	unknow	unknow	unknow	unknow
TCGA-BS-A0TJ	2068	0	59	FEMALE	G3	unknow	unknow	unknow	unknow
TCGA-A5-A1OH	1105	0	86	FEMALE	G3	unknow	unknow	unknow	unknow
TCGA-5B-A90C	1202	0	69	FEMALE	G2	unknow	unknow	unknow	unknow
TCGA-BK-A0C9	1092	0	57	FEMALE	G1	unknow	unknow	unknow	unknow
TCGA-B5-A11R	2349	0	51	FEMALE	G3	unknow	unknow	unknow	unknow
TCGA-FI-A2D4	243	1	44	FEMALE	G3	unknow	unknow	unknow	unknow
TCGA-B5-A0K3	830	1	62	FEMALE	G3	unknow	unknow	unknow	unknow
TCGA-D1-A17F	39	0	68	FEMALE	G2	unknow	unknow	unknow	unknow
TCGA-D1-A0ZQ	0	0	90	FEMALE	G2	unknow	unknow	unknow	unknow
TCGA-AP-A0LN	2510	0	56	FEMALE	G1	unknow	unknow	unknow	unknow
TCGA-EY-A1GU	997	1	66	FEMALE	G2	unknow	unknow	unknow	unknow
TCGA-AX-A05S	413	1	81	FEMALE	G3	unknow	unknow	unknow	unknow
TCGA-B5-A0K8	847	0	71	FEMALE	G3	unknow	unknow	unknow	unknow
TCGA-B5-A121	504	0	57	FEMALE	G1	unknow	unknow	unknow	unknow
TCGA-EY-A1GP	573	0	54	FEMALE	G1	unknow	unknow	unknow	unknow
TCGA-EY-A1GO	586	0	65	FEMALE	G2	unknow	unknow	unknow	unknow
TCGA-BS-A0TC	2602	0	69	FEMALE	G1	unknow	unknow	unknow	unknow
TCGA-B5-A5OE	1063	0	68	FEMALE	G3	unknow	unknow	unknow	unknow
TCGA-AP-A0L9	3815	0	71	FEMALE	G3	unknow	unknow	unknow	unknow
TCGA-AJ-A3OK	485	0	73	FEMALE	G3	unknow	unknow	unknow	unknow
TCGA-A5-A0GV	1643	0	67	FEMALE	G1	unknow	unknow	unknow	unknow
TCGA-AP-A05N	726	1	58	FEMALE	G1	unknow	unknow	unknow	unknow
TCGA-AJ-A3NH	1	0	90	FEMALE	G3	unknow	unknow	unknow	unknow
TCGA-EY-A547	545	0	75	FEMALE	G3	unknow	unknow	unknow	unknow
TCGA-B5-A11U	509	0	74	FEMALE	G3	unknow	unknow	unknow	unknow
TCGA-AX-A3FS	7	0	82	FEMALE	G3	unknow	unknow	unknow	unknow
TCGA-AJ-A2QO	1045	1	85	FEMALE	G3	unknow	unknow	unknow	unknow
TCGA-FI-A2EY	880	1	63	FEMALE	G3	unknow	unknow	unknow	unknow
TCGA-EY-A1GD	1639	0	51	FEMALE	G1	unknow	unknow	unknow	unknow
TCGA-A5-A0R6	1153	0	64	FEMALE	G3	unknow	unknow	unknow	unknow
TCGA-D1-A17C	30	0	78	FEMALE	G1	unknow	unknow	unknow	unknow
TCGA-AP-A0LM	825	0	33	FEMALE	G3	unknow	unknow	unknow	unknow
TCGA-AJ-A2QN	1069	0	60	FEMALE	G3	unknow	unknow	unknow	unknow
TCGA-AP-A0LH	1106	1	60	FEMALE	G3	unknow	unknow	unknow	unknow
TCGA-DF-A2KV	2717	0	55	FEMALE	G3	unknow	unknow	unknow	unknow
TCGA-DF-A2KZ	826	0	87	FEMALE	G3	unknow	unknow	unknow	unknow
TCGA-D1-A2G0	1484	0	70	FEMALE	G3	unknow	unknow	unknow	unknow
TCGA-FI-A2EU	2941	0	68	FEMALE	G3	unknow	unknow	unknow	unknow
TCGA-BS-A0U9	2825	0	59	FEMALE	G3	unknow	unknow	unknow	unknow
TCGA-D1-A1O8	120	1	70	FEMALE	G3	unknow	unknow	unknow	unknow
TCGA-BG-A0VX	1043	0	58	FEMALE	G1	unknow	unknow	unknow	unknow
TCGA-BS-A0UF	2611	0	65	FEMALE	G3	unknow	unknow	unknow	unknow
TCGA-AX-A2IO	1975	0	83	FEMALE	G3	unknow	unknow	unknow	unknow
TCGA-AP-A05H	1385	0	75	FEMALE	G3	unknow	unknow	unknow	unknow
TCGA-D1-A15Z	58	1	72	FEMALE	G2	unknow	unknow	unknow	unknow
TCGA-D1-A17B	213	0	69	FEMALE	G2	unknow	unknow	unknow	unknow
TCGA-BK-A0CC	1067	0	69	FEMALE	G3	unknow	unknow	unknow	unknow
TCGA-BS-A0UV	2228	0	55	FEMALE	G3	unknow	unknow	unknow	unknow
TCGA-AP-A05O	384	0	68	FEMALE	G3	unknow	unknow	unknow	unknow
TCGA-AX-A05Z	2175	0	37	FEMALE	G2	unknow	unknow	unknow	unknow
TCGA-AX-A2HA	2475	0	35	FEMALE	G3	unknow	unknow	unknow	unknow
TCGA-BG-A0M7	1937	0	60	FEMALE	G2	unknow	unknow	unknow	unknow
TCGA-BK-A0CA	1064	0	61	FEMALE	G3	unknow	unknow	unknow	unknow
TCGA-DF-A2KR	1865	0	84	FEMALE	G3	unknow	unknow	unknow	unknow
TCGA-D1-A17T	71	0	67	FEMALE	G2	unknow	unknow	unknow	unknow
TCGA-EY-A3QX	989	1	64	FEMALE	G3	unknow	unknow	unknow	unknow
TCGA-EO-A22R	1878	0	56	FEMALE	G3	unknow	unknow	unknow	unknow
TCGA-AX-A2H5	2167	0	67	FEMALE	G3	unknow	unknow	unknow	unknow
TCGA-AJ-A23M	616	1	61	FEMALE	G3	unknow	unknow	unknow	unknow
TCGA-AJ-A2QK	643	0	65	FEMALE	G3	unknow	unknow	unknow	unknow
TCGA-AX-A2HJ	935	0	35	FEMALE	G3	unknow	unknow	unknow	unknow
TCGA-EY-A1GL	1014	0	51	FEMALE	G2	unknow	unknow	unknow	unknow
TCGA-AP-A5FX	1099	1	68	FEMALE	G3	unknow	unknow	unknow	unknow
TCGA-AX-A05U	903	0	56	FEMALE	G1	unknow	unknow	unknow	unknow
TCGA-B5-A1MW	447	0	55	FEMALE	G3	unknow	unknow	unknow	unknow
TCGA-BG-A187	448	0	65	FEMALE	G2	unknow	unknow	unknow	unknow
TCGA-B5-A11Y	560	0	59	FEMALE	G1	unknow	unknow	unknow	unknow
TCGA-BG-A2AE	721	0	57	FEMALE	G3	unknow	unknow	unknow	unknow
TCGA-AP-A059	1461	0	69	FEMALE	G3	unknow	unknow	unknow	unknow
TCGA-DI-A1NN	1076	0	63	FEMALE	G3	unknow	unknow	unknow	unknow
TCGA-AX-A063	2417	0	63	FEMALE	G2	unknow	unknow	unknow	unknow
TCGA-PG-A5BC	707	0	72	FEMALE	G3	unknow	unknow	unknow	unknow
TCGA-D1-A16N	945	0	51	FEMALE	G3	unknow	unknow	unknow	unknow
TCGA-D1-A0ZP	911	0	59	FEMALE	G3	unknow	unknow	unknow	unknow
TCGA-BG-A0W1	122	0	89	FEMALE	G2	unknow	unknow	unknow	unknow
TCGA-EY-A548	430	0	83	FEMALE	G1	unknow	unknow	unknow	unknow
TCGA-AX-A0IU	1087	0	79	FEMALE	G3	unknow	unknow	unknow	unknow
TCGA-B5-A11N	1876	0	69	FEMALE	G1	unknow	unknow	unknow	unknow
TCGA-AX-A064	1517	0	81	FEMALE	G2	unknow	unknow	unknow	unknow
TCGA-H5-A2HR	53	0	71	FEMALE	G3	unknow	unknow	unknow	unknow
TCGA-BS-A0TA	740	1	58	FEMALE	G3	unknow	unknow	unknow	unknow
TCGA-A5-A3LP	455	0	74	FEMALE	G3	unknow	unknow	unknow	unknow
TCGA-5S-A9Q8	313	0	51	FEMALE	G2	unknow	unknow	unknow	unknow
TCGA-EY-A1GH	710	0	70	FEMALE	G2	unknow	unknow	unknow	unknow
TCGA-BG-A0M4	2167	0	60	FEMALE	G3	unknow	unknow	unknow	unknow
TCGA-EY-A2OM	694	0	55	FEMALE	G3	unknow	unknow	unknow	unknow
TCGA-D1-A16J	910	0	61	FEMALE	G2	unknow	unknow	unknow	unknow
TCGA-D1-A3JQ	526	0	61	FEMALE	G3	unknow	unknow	unknow	unknow
TCGA-E6-A1M0	1793	0	56	FEMALE	G3	unknow	unknow	unknow	unknow
TCGA-AX-A2H2	145	1	86	FEMALE	G3	unknow	unknow	unknow	unknow
TCGA-BG-A0M9	2270	0	73	FEMALE	G2	unknow	unknow	unknow	unknow
TCGA-AX-A1CC	788	0	65	FEMALE	G3	unknow	unknow	unknow	unknow
TCGA-D1-A17U	697	0	53	FEMALE	G2	unknow	unknow	unknow	unknow
TCGA-B5-A1MY	361	1	62	FEMALE	G3	unknow	unknow	unknow	unknow
TCGA-D1-A17M	311	0	56	FEMALE	G1	unknow	unknow	unknow	unknow
TCGA-D1-A16B	1106	0	64	FEMALE	G2	unknow	unknow	unknow	unknow
TCGA-PG-A914	687	0	73	FEMALE	G3	unknow	unknow	unknow	unknow
TCGA-FI-A2EX	284	0	58	FEMALE	G3	unknow	unknow	unknow	unknow
TCGA-AX-A3G9	558	0	63	FEMALE	G3	unknow	unknow	unknow	unknow
TCGA-A5-A7WJ	341	0	64	FEMALE	G2	unknow	unknow	unknow	unknow
TCGA-AP-A1DM	1700	0	60	FEMALE	G1	unknow	unknow	unknow	unknow
TCGA-EY-A54A	447	0	67	FEMALE	G3	unknow	unknow	unknow	unknow
TCGA-AX-A1CF	2337	0	69	FEMALE	G3	unknow	unknow	unknow	unknow
TCGA-EY-A1GQ	544	0	76	FEMALE	G3	unknow	unknow	unknow	unknow
TCGA-AX-A3G6	8	0	67	FEMALE	G2	unknow	unknow	unknow	unknow
TCGA-D1-A16F	80	0	60	FEMALE	G2	unknow	unknow	unknow	unknow
TCGA-EO-A3KX	1170	0	80	FEMALE	G3	unknow	unknow	unknow	unknow
TCGA-KJ-A3U4	1095	0	55	FEMALE	G1	unknow	unknow	unknow	unknow
TCGA-QF-A5YS	689	0	57	FEMALE	G2	unknow	unknow	unknow	unknow
TCGA-EY-A1GR	536	0	67	FEMALE	G3	unknow	unknow	unknow	unknow
TCGA-B5-A5OC	1249	0	71	FEMALE	G3	unknow	unknow	unknow	unknow
TCGA-AJ-A23O	312	1	69	FEMALE	G3	unknow	unknow	unknow	unknow
TCGA-AP-A053	0	0	90	FEMALE	G3	unknow	unknow	unknow	unknow
TCGA-DI-A1BY	1114	0	63	FEMALE	G2	unknow	unknow	unknow	unknow
TCGA-BG-A0MI	714	1	83	FEMALE	G2	unknow	unknow	unknow	unknow
TCGA-B5-A11G	3448	0	71	FEMALE	G1	unknow	unknow	unknow	unknow
TCGA-EY-A1G8	456	1	83	FEMALE	G3	unknow	unknow	unknow	unknow
TCGA-AP-A0LL	2554	0	56	FEMALE	G1	unknow	unknow	unknow	unknow
TCGA-A5-A2K3	2012	0	68	FEMALE	G3	unknow	unknow	unknow	unknow
TCGA-D1-A0ZN	512	0	60	FEMALE	G1	unknow	unknow	unknow	unknow
TCGA-AX-A1CN	1143	0	54	FEMALE	G3	unknow	unknow	unknow	unknow
TCGA-AJ-A3QS	513	0	57	FEMALE	G3	unknow	unknow	unknow	unknow
TCGA-AX-A06J	913	0	71	FEMALE	G3	unknow	unknow	unknow	unknow
TCGA-A5-A0G3	1428	0	61	FEMALE	G3	unknow	unknow	unknow	unknow
TCGA-AJ-A3NG	475	0	83	FEMALE	G3	unknow	unknow	unknow	unknow
TCGA-A5-A2K5	752	0	76	FEMALE	G3	unknow	unknow	unknow	unknow
TCGA-FI-A2F8	933	0	64	FEMALE	G3	unknow	unknow	unknow	unknow
TCGA-B5-A1MR	6859	0	65	FEMALE	G3	unknow	unknow	unknow	unknow
TCGA-D1-A1NX	555	0	66	FEMALE	G3	unknow	unknow	unknow	unknow
TCGA-EO-A3KU	677	0	68	FEMALE	G3	unknow	unknow	unknow	unknow
TCGA-B5-A11V	595	0	64	FEMALE	G1	unknow	unknow	unknow	unknow
TCGA-AX-A06B	2058	0	72	FEMALE	G3	unknow	unknow	unknow	unknow
TCGA-EY-A1GT	490	0	68	FEMALE	G1	unknow	unknow	unknow	unknow
TCGA-BG-A0MK	1317	1	52	FEMALE	G3	unknow	unknow	unknow	unknow
TCGA-DI-A2QU	946	1	67	FEMALE	G3	unknow	unknow	unknow	unknow
TCGA-A5-A0GP	1416	0	58	FEMALE	G1	unknow	unknow	unknow	unknow
TCGA-A5-A2K2	3595	0	77	FEMALE	G3	unknow	unknow	unknow	unknow
TCGA-AX-A2H8	1861	0	64	FEMALE	G3	unknow	unknow	unknow	unknow
TCGA-D1-A1NU	402	0	74	FEMALE	G3	unknow	unknow	unknow	unknow
TCGA-D1-A17N	46	0	46	FEMALE	G2	unknow	unknow	unknow	unknow
TCGA-BK-A6W4	300	0	62	FEMALE	G2	unknow	unknow	unknow	unknow
TCGA-A5-A0R9	749	0	51	FEMALE	G2	unknow	unknow	unknow	unknow
TCGA-AP-A3K1	666	1	56	FEMALE	High Grade	unknow	unknow	unknow	unknow
TCGA-DI-A1BU	1195	0	55	FEMALE	G3	unknow	unknow	unknow	unknow
TCGA-EO-A1Y5	332	0	63	FEMALE	G3	unknow	unknow	unknow	unknow
TCGA-AJ-A3EK	446	0	53	FEMALE	G3	unknow	unknow	unknow	unknow
TCGA-BS-A0V8	2544	0	68	FEMALE	G2	unknow	unknow	unknow	unknow
TCGA-EO-A2CG	1564	0	69	FEMALE	G3	unknow	unknow	unknow	unknow
TCGA-AX-A2HD	1414	0	69	FEMALE	G3	unknow	unknow	unknow	unknow
TCGA-AX-A3GI	12	0	66	FEMALE	G3	unknow	unknow	unknow	unknow
TCGA-EY-A1GK	693	0	74	FEMALE	G3	unknow	unknow	unknow	unknow
TCGA-A5-A0GN	1841	0	65	FEMALE	G1	unknow	unknow	unknow	unknow
TCGA-BG-A0VT	1568	0	56	FEMALE	G2	unknow	unknow	unknow	unknow
TCGA-BG-A0MT	644	0	64	FEMALE	G2	unknow	unknow	unknow	unknow
TCGA-EY-A1GS	670	1	71	FEMALE	G3	unknow	unknow	unknow	unknow
TCGA-AJ-A3OL	449	1	55	FEMALE	G3	unknow	unknow	unknow	unknow
TCGA-A5-A0VP	1288	0	74	FEMALE	G3	unknow	unknow	unknow	unknow
TCGA-D1-A179	448	1	76	FEMALE	High Grade	unknow	unknow	unknow	unknow
TCGA-DF-A2KU	3067	0	unknow	FEMALE	G3	unknow	unknow	unknow	unknow
TCGA-BG-A0M2	637	0	62	FEMALE	G2	unknow	unknow	unknow	unknow
TCGA-EC-A1NJ	488	0	73	FEMALE	G2	unknow	unknow	unknow	unknow
TCGA-A5-A0G9	2540	0	79	FEMALE	G3	unknow	unknow	unknow	unknow
TCGA-DF-A2KN	67	0	unknow	FEMALE	G3	unknow	unknow	unknow	unknow
TCGA-EO-A3L0	1554	0	76	FEMALE	G3	unknow	unknow	unknow	unknow
TCGA-B5-A1N2	954	1	70	FEMALE	G3	unknow	unknow	unknow	unknow
TCGA-FI-A2D0	1213	0	55	FEMALE	G3	unknow	unknow	unknow	unknow
TCGA-EY-A1GC	1647	0	62	FEMALE	G3	unknow	unknow	unknow	unknow
TCGA-AX-A0J1	2354	0	80	FEMALE	G2	unknow	unknow	unknow	unknow
TCGA-D1-A1NW	22	0	72	FEMALE	G3	unknow	unknow	unknow	unknow
TCGA-AJ-A3BG	550	0	65	FEMALE	G3	unknow	unknow	unknow	unknow
TCGA-AP-A1DQ	1423	1	76	FEMALE	High Grade	unknow	unknow	unknow	unknow
TCGA-D1-A15X	909	0	45	FEMALE	High Grade	unknow	unknow	unknow	unknow
TCGA-PG-A917	212	0	74	FEMALE	G2	unknow	unknow	unknow	unknow
TCGA-DI-A2QY	3349	1	64	FEMALE	G3	unknow	unknow	unknow	unknow
TCGA-A5-A0G1	3251	1	67	FEMALE	G3	unknow	unknow	unknow	unknow
TCGA-AP-A1DR	1495	0	59	FEMALE	G2	unknow	unknow	unknow	unknow
TCGA-A5-A0GI	2682	0	63	FEMALE	G2	unknow	unknow	unknow	unknow
TCGA-BS-A0TE	146	1	35	FEMALE	G3	unknow	unknow	unknow	unknow
TCGA-D1-A102	135	0	49	FEMALE	G2	unknow	unknow	unknow	unknow
TCGA-BS-A0UT	2212	0	62	FEMALE	G2	unknow	unknow	unknow	unknow
TCGA-4E-A92E	13	0	54	FEMALE	G1	unknow	unknow	unknow	unknow
TCGA-AX-A3FX	1333	1	69	FEMALE	G3	unknow	unknow	unknow	unknow
TCGA-QS-A5YQ	759	0	55	FEMALE	G1	unknow	unknow	unknow	unknow
TCGA-A5-A0GW	706	0	46	FEMALE	G3	unknow	unknow	unknow	unknow
TCGA-AX-A3FZ	6	0	33	FEMALE	G3	unknow	unknow	unknow	unknow
TCGA-B5-A11I	2303	0	65	FEMALE	G3	unknow	unknow	unknow	unknow
TCGA-D1-A0ZR	17	0	57	FEMALE	G2	unknow	unknow	unknow	unknow
TCGA-FI-A2F4	2230	0	64	FEMALE	G3	unknow	unknow	unknow	unknow
TCGA-AP-A1E1	1395	0	74	FEMALE	G2	unknow	unknow	unknow	unknow
TCGA-EY-A72D	179	0	87	FEMALE	G3	unknow	unknow	unknow	unknow
TCGA-BK-A56F	401	0	75	FEMALE	G1	unknow	unknow	unknow	unknow
TCGA-D1-A0ZZ	686	0	80	FEMALE	G3	unknow	unknow	unknow	unknow
TCGA-B5-A11S	2229	0	63	FEMALE	G2	unknow	unknow	unknow	unknow
TCGA-D1-A17Q	54	0	54	FEMALE	G2	unknow	unknow	unknow	unknow
TCGA-AX-A1CP	1107	0	84	FEMALE	G3	unknow	unknow	unknow	unknow
TCGA-BG-A0MQ	1817	0	71	FEMALE	G1	unknow	unknow	unknow	unknow
TCGA-AP-A05P	636	0	54	FEMALE	G1	unknow	unknow	unknow	unknow
TCGA-BG-A3EW	344	0	62	FEMALE	G3	unknow	unknow	unknow	unknow
TCGA-EO-A22S	1872	0	58	FEMALE	G3	unknow	unknow	unknow	unknow
TCGA-EY-A549	605	0	78	FEMALE	G3	unknow	unknow	unknow	unknow
TCGA-AJ-A8CT	82	0	58	FEMALE	G1	unknow	unknow	unknow	unknow
TCGA-BG-A0MC	1263	0	74	FEMALE	G1	unknow	unknow	unknow	unknow
TCGA-QS-A8F1	135	1	85	FEMALE	G3	unknow	unknow	unknow	unknow
TCGA-EY-A2OP	944	0	63	FEMALE	G3	unknow	unknow	unknow	unknow
TCGA-B5-A11L	2240	1	71	FEMALE	G2	unknow	unknow	unknow	unknow
TCGA-A5-A0VQ	485	0	62	FEMALE	G3	unknow	unknow	unknow	unknow
TCGA-D1-A167	478	0	70	FEMALE	G2	unknow	unknow	unknow	unknow
TCGA-D1-A16X	111	0	54	FEMALE	G2	unknow	unknow	unknow	unknow
TCGA-B5-A0K2	2209	0	54	FEMALE	G1	unknow	unknow	unknow	unknow
TCGA-B5-A0K1	1110	0	69	FEMALE	G1	unknow	unknow	unknow	unknow
TCGA-QS-A5YR	719	0	61	FEMALE	G2	unknow	unknow	unknow	unknow
TCGA-AJ-A3EM	677	0	69	FEMALE	G3	unknow	unknow	unknow	unknow
TCGA-EO-A2CH	590	1	73	FEMALE	G3	unknow	unknow	unknow	unknow
TCGA-B5-A0K7	1933	0	64	FEMALE	G1	unknow	unknow	unknow	unknow
TCGA-SL-A6JA	7	0	77	FEMALE	G3	unknow	unknow	unknow	unknow
TCGA-B5-A11Z	528	0	61	FEMALE	G1	unknow	unknow	unknow	unknow
TCGA-B5-A11X	596	0	66	FEMALE	G3	unknow	unknow	unknow	unknow
TCGA-EO-A3AU	1543	0	72	FEMALE	G3	unknow	unknow	unknow	unknow
TCGA-AX-A2HC	1044	0	53	FEMALE	G3	unknow	unknow	unknow	unknow
TCGA-EY-A1GF	826	0	75	FEMALE	G2	unknow	unknow	unknow	unknow
TCGA-AJ-A3TW	513	0	78	FEMALE	G3	unknow	unknow	unknow	unknow
TCGA-B5-A0JR	1731	0	73	FEMALE	G3	unknow	unknow	unknow	unknow
TCGA-D1-A1O7	32	0	60	FEMALE	G1	unknow	unknow	unknow	unknow
TCGA-EY-A4KR	346	1	56	FEMALE	G3	unknow	unknow	unknow	unknow
TCGA-BG-A0MH	1930	0	61	FEMALE	G2	unknow	unknow	unknow	unknow
TCGA-EY-A214	438	0	66	FEMALE	G3	unknow	unknow	unknow	unknow
TCGA-B5-A3FH	841	0	74	FEMALE	G3	unknow	unknow	unknow	unknow
TCGA-AX-A3FT	6	0	64	FEMALE	G3	unknow	unknow	unknow	unknow
TCGA-A5-A0R8	596	0	81	FEMALE	G2	unknow	unknow	unknow	unknow
TCGA-BS-A0UL	2481	0	54	FEMALE	G1	unknow	unknow	unknow	unknow
TCGA-BG-A0MA	326	1	60	FEMALE	G3	unknow	unknow	unknow	unknow
TCGA-D1-A175	202	0	48	FEMALE	G3	unknow	unknow	unknow	unknow
TCGA-D1-A0ZS	148	0	54	FEMALE	G3	unknow	unknow	unknow	unknow
TCGA-BG-A0VV	1553	0	53	FEMALE	G1	unknow	unknow	unknow	unknow
TCGA-AX-A2HF	848	0	67	FEMALE	G3	unknow	unknow	unknow	unknow
TCGA-EY-A2ON	610	1	61	FEMALE	G3	unknow	unknow	unknow	unknow
TCGA-AJ-A8CW	4	0	64	FEMALE	G2	unknow	unknow	unknow	unknow
TCGA-BG-A221	55	0	84	FEMALE	G3	unknow	unknow	unknow	unknow
TCGA-B5-A3FC	2185	0	53	FEMALE	G3	unknow	unknow	unknow	unknow
TCGA-AJ-A8CV	1068	0	58	FEMALE	G2	unknow	unknow	unknow	unknow
TCGA-AP-A0L8	1484	1	70	FEMALE	G3	unknow	unknow	unknow	unknow
TCGA-D1-A101	53	0	60	FEMALE	G2	unknow	unknow	unknow	unknow
TCGA-B5-A1MS	3112	1	60	FEMALE	G3	unknow	unknow	unknow	unknow
TCGA-FI-A2EW	1795	0	71	FEMALE	G3	unknow	unknow	unknow	unknow
TCGA-AP-A1DO	952	0	62	FEMALE	G2	unknow	unknow	unknow	unknow
TCGA-AX-A0J0	1220	0	47	FEMALE	G2	unknow	unknow	unknow	unknow
TCGA-BS-A0WQ	2022	0	55	FEMALE	G2	unknow	unknow	unknow	unknow
TCGA-B5-A11Q	976	0	64	FEMALE	G1	unknow	unknow	unknow	unknow
TCGA-A5-A0GD	3423	1	75	FEMALE	G2	unknow	unknow	unknow	unknow
TCGA-BS-A0TG	2371	0	60	FEMALE	G2	unknow	unknow	unknow	unknow
TCGA-EY-A1GW	337	1	73	FEMALE	G3	unknow	unknow	unknow	unknow
TCGA-PG-A916	522	0	70	FEMALE	G2	unknow	unknow	unknow	unknow
TCGA-E6-A1LZ	2406	0	76	FEMALE	G3	unknow	unknow	unknow	unknow
TCGA-SL-A6J9	2	0	73	FEMALE	G3	unknow	unknow	unknow	unknow
TCGA-AP-A0LE	3357	0	57	FEMALE	G3	unknow	unknow	unknow	unknow
TCGA-BG-A0M8	2020	0	50	FEMALE	G3	unknow	unknow	unknow	unknow
TCGA-DI-A2QT	377	1	51	FEMALE	G3	unknow	unknow	unknow	unknow
TCGA-D1-A16S	568	0	70	FEMALE	High Grade	unknow	unknow	unknow	unknow
TCGA-B5-A3F9	4155	0	56	FEMALE	G3	unknow	unknow	unknow	unknow
TCGA-D1-A0ZU	872	0	34	FEMALE	G2	unknow	unknow	unknow	unknow
TCGA-A5-A0GJ	2000	0	44	FEMALE	G2	unknow	unknow	unknow	unknow
TCGA-D1-A1O0	63	0	77	FEMALE	G3	unknow	unknow	unknow	unknow
TCGA-AP-A0LF	2845	0	82	FEMALE	G3	unknow	unknow	unknow	unknow
TCGA-B5-A11H	2687	0	67	FEMALE	G2	unknow	unknow	unknow	unknow
TCGA-DF-A2L0	788	1	60	FEMALE	G3	unknow	unknow	unknow	unknow
TCGA-AX-A3G3	42	0	58	FEMALE	G3	unknow	unknow	unknow	unknow
TCGA-E6-A2P8	72	1	53	FEMALE	G3	unknow	unknow	unknow	unknow
TCGA-D1-A174	594	0	51	FEMALE	G3	unknow	unknow	unknow	unknow
TCGA-BG-A0YU	451	0	37	FEMALE	G1	unknow	unknow	unknow	unknow
TCGA-AJ-A3NC	1125	0	63	FEMALE	G3	unknow	unknow	unknow	unknow
TCGA-A5-A0R7	535	0	55	FEMALE	G2	unknow	unknow	unknow	unknow
TCGA-D1-A162	1145	0	69	FEMALE	G1	unknow	unknow	unknow	unknow
TCGA-AP-A05J	1122	0	66	FEMALE	G3	unknow	unknow	unknow	unknow
TCGA-KP-A3VZ	722	0	69	FEMALE	High Grade	unknow	unknow	unknow	unknow
TCGA-BS-A0U5	2935	0	76	FEMALE	G1	unknow	unknow	unknow	unknow
TCGA-B5-A11F	5651	0	55	FEMALE	G2	unknow	unknow	unknow	unknow
TCGA-BG-A0MS	1882	0	53	FEMALE	G3	unknow	unknow	unknow	unknow
TCGA-D1-A1O5	458	0	61	FEMALE	G1	unknow	unknow	unknow	unknow
TCGA-AX-A1CJ	2233	0	59	FEMALE	G2	unknow	unknow	unknow	unknow
TCGA-SJ-A6ZJ	556	0	61	FEMALE	G2	unknow	unknow	unknow	unknow
TCGA-D1-A17A	48	0	59	FEMALE	G3	unknow	unknow	unknow	unknow
TCGA-AX-A1CR	701	0	70	FEMALE	G3	unknow	unknow	unknow	unknow
TCGA-D1-A17S	739	0	59	FEMALE	G1	unknow	unknow	unknow	unknow
TCGA-BS-A0T9	1428	1	39	FEMALE	G3	unknow	unknow	unknow	unknow
TCGA-SJ-A6ZI	631	0	64	FEMALE	G1	unknow	unknow	unknow	unknow
TCGA-A5-A0GG	3762	0	76	FEMALE	G1	unknow	unknow	unknow	unknow
TCGA-AX-A2HG	1163	0	56	FEMALE	G3	unknow	unknow	unknow	unknow
TCGA-B5-A0JS	2627	0	54	FEMALE	G1	unknow	unknow	unknow	unknow
TCGA-EO-A3AZ	826	0	80	FEMALE	G3	unknow	unknow	unknow	unknow
TCGA-DI-A1C3	739	0	38	FEMALE	G2	unknow	unknow	unknow	unknow
TCGA-AP-A0LT	1497	0	57	FEMALE	G2	unknow	unknow	unknow	unknow
TCGA-D1-A160	112	0	70	FEMALE	G2	unknow	unknow	unknow	unknow
TCGA-AJ-A2QM	894	0	67	FEMALE	G3	unknow	unknow	unknow	unknow
TCGA-AJ-A3BK	1031	0	68	FEMALE	G3	unknow	unknow	unknow	unknow
TCGA-BS-A0TI	1882	0	64	FEMALE	G3	unknow	unknow	unknow	unknow
TCGA-B5-A1MV	1565	0	84	FEMALE	G2	unknow	unknow	unknow	unknow
TCGA-A5-A3LO	776	0	64	FEMALE	G3	unknow	unknow	unknow	unknow
TCGA-B5-A0K6	1953	0	58	FEMALE	G1	unknow	unknow	unknow	unknow
TCGA-BG-A0M0	588	0	66	FEMALE	G1	unknow	unknow	unknow	unknow
TCGA-B5-A11E	1820	0	53	FEMALE	G3	unknow	unknow	unknow	unknow
TCGA-KP-A3W1	288	0	76	FEMALE	G3	unknow	unknow	unknow	unknow
TCGA-E6-A2P9	1386	0	65	FEMALE	G3	unknow	unknow	unknow	unknow
TCGA-AX-A3G8	36	0	76	FEMALE	G3	unknow	unknow	unknow	unknow
TCGA-AX-A3G1	624	1	84	FEMALE	G3	unknow	unknow	unknow	unknow
TCGA-AP-A0LQ	2457	0	59	FEMALE	G2	unknow	unknow	unknow	unknow
TCGA-FI-A3PX	2384	0	57	FEMALE	High Grade	unknow	unknow	unknow	unknow
TCGA-AJ-A3OJ	467	0	54	FEMALE	G3	unknow	unknow	unknow	unknow
TCGA-AP-A0LD	3589	0	63	FEMALE	G3	unknow	unknow	unknow	unknow
TCGA-D1-A0ZV	728	0	58	FEMALE	G2	unknow	unknow	unknow	unknow
TCGA-AJ-A3EL	684	0	47	FEMALE	G3	unknow	unknow	unknow	unknow
TCGA-BG-A0MO	1309	0	63	FEMALE	G1	unknow	unknow	unknow	unknow
TCGA-D1-A165	20	0	64	FEMALE	G1	unknow	unknow	unknow	unknow
TCGA-D1-A16G	834	1	74	FEMALE	High Grade	unknow	unknow	unknow	unknow
TCGA-AP-A1DV	204	0	59	FEMALE	G3	unknow	unknow	unknow	unknow
TCGA-AX-A1C7	1054	0	77	FEMALE	G3	unknow	unknow	unknow	unknow
TCGA-AX-A3FV	-6	0	62	FEMALE	G3	unknow	unknow	unknow	unknow
TCGA-AX-A1C4	404	0	52	FEMALE	G2	unknow	unknow	unknow	unknow
TCGA-D1-A177	548	0	70	FEMALE	G2	unknow	unknow	unknow	unknow
TCGA-D1-A176	917	0	67	FEMALE	G2	unknow	unknow	unknow	unknow
TCGA-AX-A3G7	9	0	71	FEMALE	G3	unknow	unknow	unknow	unknow
TCGA-BS-A0V6	2725	0	55	FEMALE	G1	unknow	unknow	unknow	unknow
TCGA-B5-A0JX	1787	0	62	FEMALE	G3	unknow	unknow	unknow	unknow
TCGA-BG-A18A	426	0	74	FEMALE	G1	unknow	unknow	unknow	unknow
TCGA-BS-A0TD	2379	0	65	FEMALE	G1	unknow	unknow	unknow	unknow
TCGA-EO-A3B0	1412	0	43	FEMALE	G3	unknow	unknow	unknow	unknow
TCGA-AP-A1DK	2767	0	53	FEMALE	G3	unknow	unknow	unknow	unknow
TCGA-B5-A0JT	1682	0	63	FEMALE	G1	unknow	unknow	unknow	unknow
TCGA-BG-A2AD	609	0	63	FEMALE	G3	unknow	unknow	unknow	unknow
TCGA-AP-A1E0	1832	0	40	FEMALE	G2	unknow	unknow	unknow	unknow
TCGA-D1-A16R	21	0	39	FEMALE	G1	unknow	unknow	unknow	unknow
TCGA-BK-A13B	966	0	58	FEMALE	G3	unknow	unknow	unknow	unknow
TCGA-D1-A2G5	1455	0	50	FEMALE	G3	unknow	unknow	unknow	unknow
TCGA-PG-A915	249	0	60	FEMALE	G3	unknow	unknow	unknow	unknow
TCGA-BG-A3PP	681	0	82	FEMALE	G3	unknow	unknow	unknow	unknow
TCGA-KP-A3W3	794	0	72	FEMALE	G3	unknow	unknow	unknow	unknow
TCGA-AP-A05A	1944	1	81	FEMALE	G3	unknow	unknow	unknow	unknow
TCGA-A5-A0GH	2254	0	57	FEMALE	G3	unknow	unknow	unknow	unknow
TCGA-AX-A0IZ	1333	0	53	FEMALE	G3	unknow	unknow	unknow	unknow
TCGA-AX-A1CE	1037	0	60	FEMALE	G3	unknow	unknow	unknow	unknow
TCGA-BG-A0MG	1477	0	73	FEMALE	G1	unknow	unknow	unknow	unknow
TCGA-A5-A0GU	860	0	58	FEMALE	G1	unknow	unknow	unknow	unknow
TCGA-B5-A0K0	1478	0	48	FEMALE	G1	unknow	unknow	unknow	unknow
TCGA-B5-A5OD	1038	0	67	FEMALE	G3	unknow	unknow	unknow	unknow
TCGA-EO-A3B1	820	0	63	FEMALE	G3	unknow	unknow	unknow	unknow
TCGA-EO-A22X	1752	0	36	FEMALE	G3	unknow	unknow	unknow	unknow
TCGA-BK-A26L	734	0	71	FEMALE	G3	unknow	unknow	unknow	unknow
TCGA-AX-A0IW	1149	0	67	FEMALE	G3	unknow	unknow	unknow	unknow
TCGA-A5-A0G5	1126	0	73	FEMALE	G3	unknow	unknow	unknow	unknow
TCGA-AX-A2HH	540	0	60	FEMALE	G3	unknow	unknow	unknow	unknow
TCGA-AX-A3GB	440	0	73	FEMALE	G3	unknow	unknow	unknow	unknow
TCGA-BK-A6W3	305	0	34	FEMALE	G2	unknow	unknow	unknow	unknow
TCGA-A5-A0RA	884	0	68	FEMALE	G2	unknow	unknow	unknow	unknow
TCGA-AP-A0LG	2015	0	54	FEMALE	G3	unknow	unknow	unknow	unknow
TCGA-AJ-A3NF	645	0	60	FEMALE	G3	unknow	unknow	unknow	unknow
TCGA-D1-A17K	854	0	74	FEMALE	G2	unknow	unknow	unknow	unknow
TCGA-B5-A0K4	1757	0	51	FEMALE	G2	unknow	unknow	unknow	unknow
TCGA-EY-A1GJ	727	0	73	FEMALE	G3	unknow	unknow	unknow	unknow
TCGA-AP-A056	2618	0	64	FEMALE	G3	unknow	unknow	unknow	unknow
TCGA-EY-A1GI	710	0	52	FEMALE	G2	unknow	unknow	unknow	unknow
TCGA-AX-A2H4	916	1	66	FEMALE	G3	unknow	unknow	unknow	unknow
TCGA-DI-A1NO	285	1	68	FEMALE	G3	unknow	unknow	unknow	unknow
TCGA-AP-A054	709	1	64	FEMALE	G3	unknow	unknow	unknow	unknow
TCGA-EC-A24G	511	0	57	FEMALE	G3	unknow	unknow	unknow	unknow
TCGA-AJ-A5DW	390	0	56	FEMALE	G2	unknow	unknow	unknow	unknow
TCGA-AX-A1C8	776	0	77	FEMALE	G3	unknow	unknow	unknow	unknow
TCGA-AP-A0LP	1875	0	76	FEMALE	G1	unknow	unknow	unknow	unknow
TCGA-BS-A0UJ	2506	0	68	FEMALE	G1	unknow	unknow	unknow	unknow
TCGA-AX-A3FW	17	0	66	FEMALE	G3	unknow	unknow	unknow	unknow
TCGA-EO-A3AS	1046	0	86	FEMALE	G3	unknow	unknow	unknow	unknow
TCGA-AX-A06F	1748	0	59	FEMALE	G3	unknow	unknow	unknow	unknow
TCGA-D1-A3DH	573	0	71	FEMALE	G3	unknow	unknow	unknow	unknow
TCGA-D1-A16I	350	1	62	FEMALE	High Grade	unknow	unknow	unknow	unknow
TCGA-BS-A0V7	1934	0	48	FEMALE	G1	unknow	unknow	unknow	unknow
TCGA-AX-A1CI	2600	0	61	FEMALE	G1	unknow	unknow	unknow	unknow
TCGA-B5-A0JY	2107	0	50	FEMALE	G3	unknow	unknow	unknow	unknow
TCGA-KP-A3W0	404	0	72	FEMALE	G3	unknow	unknow	unknow	unknow
TCGA-BG-A0RY	469	0	68	FEMALE	G2	unknow	unknow	unknow	unknow
TCGA-B5-A0JU	1802	0	57	FEMALE	G2	unknow	unknow	unknow	unknow
TCGA-AX-A2H7	772	0	87	FEMALE	G3	unknow	unknow	unknow	unknow
TCGA-BG-A0LX	614	0	57	FEMALE	G2	unknow	unknow	unknow	unknow
TCGA-AJ-A3BI	575	0	67	FEMALE	G3	unknow	unknow	unknow	unknow
TCGA-QF-A5YT	1215	0	57	FEMALE	G1	unknow	unknow	unknow	unknow
TCGA-A5-A2K4	871	1	69	FEMALE	G3	unknow	unknow	unknow	unknow
TCGA-AX-A1CK	2441	0	58	FEMALE	G2	unknow	unknow	unknow	unknow
TCGA-AX-A2IN	947	1	63	FEMALE	G3	unknow	unknow	unknow	unknow
TCGA-2E-A9G8	1249	0	59	FEMALE	G2	unknow	unknow	unknow	unknow
TCGA-DF-A2KY	332	0	49	FEMALE	G3	unknow	unknow	unknow	unknow
TCGA-A5-A2K7	1063	0	41	FEMALE	G3	unknow	unknow	unknow	unknow
TCGA-A5-A1OK	917	0	63	FEMALE	G3	unknow	unknow	unknow	unknow
TCGA-A5-A1OF	973	0	47	FEMALE	High Grade	unknow	unknow	unknow	unknow
TCGA-BK-A139	943	1	74	FEMALE	G3	unknow	unknow	unknow	unknow
TCGA-PG-A6IB	648	0	68	FEMALE	G3	unknow	unknow	unknow	unknow
TCGA-BK-A13C	760	0	47	FEMALE	G2	unknow	unknow	unknow	unknow
TCGA-D1-A15W	915	0	58	FEMALE	G1	unknow	unknow	unknow	unknow
TCGA-BS-A0V4	1810	0	56	FEMALE	G1	unknow	unknow	unknow	unknow
TCGA-B5-A1MU	1548	1	79	FEMALE	G3	unknow	unknow	unknow	unknow
TCGA-K6-A3WQ	427	1	60	FEMALE	G3	unknow	unknow	unknow	unknow
TCGA-D1-A1NY	513	0	67	FEMALE	G3	unknow	unknow	unknow	unknow
TCGA-AX-A2HK	90	1	77	FEMALE	G3	unknow	unknow	unknow	unknow
TCGA-BG-A0LW	566	0	47	FEMALE	G2	unknow	unknow	unknow	unknow
TCGA-AX-A0IS	1858	1	52	FEMALE	G2	unknow	unknow	unknow	unknow
TCGA-D1-A161	892	0	78	FEMALE	G1	unknow	unknow	unknow	unknow
TCGA-BG-A0VW	1582	0	77	FEMALE	G1	unknow	unknow	unknow	unknow
TCGA-EY-A5W2	516	0	72	FEMALE	G3	unknow	unknow	unknow	unknow
TCGA-AX-A05W	2450	0	60	FEMALE	G1	unknow	unknow	unknow	unknow
TCGA-JU-AAVI	540	1	61	FEMALE	G3	unknow	unknow	unknow	unknow
TCGA-D1-A17D	926	0	58	FEMALE	G3	unknow	unknow	unknow	unknow
TCGA-EC-A1QX	224	0	71	FEMALE	G3	unknow	unknow	unknow	unknow
TCGA-D1-A16Y	532	0	56	FEMALE	G1	unknow	unknow	unknow	unknow
TCGA-EY-A1GM	995	1	60	FEMALE	G3	unknow	unknow	unknow	unknow
TCGA-B5-A11J	1656	0	64	FEMALE	G2	unknow	unknow	unknow	unknow
TCGA-AP-A05D	1758	0	67	FEMALE	G3	unknow	unknow	unknow	unknow
TCGA-AX-A06D	373	1	82	FEMALE	G2	unknow	unknow	unknow	unknow
TCGA-D1-A169	1135	0	63	FEMALE	G2	unknow	unknow	unknow	unknow
TCGA-AX-A1C9	802	0	73	FEMALE	G2	unknow	unknow	unknow	unknow
TCGA-FI-A2CY	2080	0	60	FEMALE	G3	unknow	unknow	unknow	unknow
TCGA-A5-A0GM	1841	0	53	FEMALE	G1	unknow	unknow	unknow	unknow
TCGA-D1-A17R	339	1	58	FEMALE	G2	unknow	unknow	unknow	unknow
TCGA-B5-A1MX	1473	0	47	FEMALE	G3	unknow	unknow	unknow	unknow
TCGA-AJ-A4ZG	498	0	53	FEMALE	G3	unknow	unknow	unknow	unknow
TCGA-D1-A17H	852	0	61	FEMALE	G1	unknow	unknow	unknow	unknow
TCGA-EY-A1GX	1127	1	76	FEMALE	G2	unknow	unknow	unknow	unknow
TCGA-A5-A0GE	3205	0	38	FEMALE	G2	unknow	unknow	unknow	unknow
TCGA-EY-A1G7	189	1	86	FEMALE	G2	unknow	unknow	unknow	unknow
TCGA-D1-A2G6	258	1	53	FEMALE	G3	unknow	unknow	unknow	unknow
TCGA-AX-A062	1399	0	53	FEMALE	G1	unknow	unknow	unknow	unknow
TCGA-KP-A3W4	554	1	63	FEMALE	G3	unknow	unknow	unknow	unknow
TCGA-BG-A0W2	1721	0	57	FEMALE	G1	unknow	unknow	unknow	unknow
TCGA-BG-A220	434	0	69	FEMALE	G3	unknow	unknow	unknow	unknow
TCGA-AX-A3G4	9	0	60	FEMALE	G3	unknow	unknow	unknow	unknow
TCGA-AP-A1E3	847	0	45	FEMALE	G3	unknow	unknow	unknow	unknow
TCGA-D1-A103	669	0	87	FEMALE	G1	unknow	unknow	unknow	unknow
TCGA-A5-A0VO	875	1	64	FEMALE	G2	unknow	unknow	unknow	unknow
TCGA-A5-A0GA	543	1	67	FEMALE	G3	unknow	unknow	unknow	unknow
TCGA-B5-A11O	2609	0	62	FEMALE	G1	unknow	unknow	unknow	unknow
TCGA-A5-A0G2	4549	0	57	FEMALE	G3	unknow	unknow	unknow	unknow
TCGA-B5-A3FD	1197	1	70	FEMALE	G3	unknow	unknow	unknow	unknow
TCGA-D1-A2G7	1793	1	65	FEMALE	G3	unknow	unknow	unknow	unknow
TCGA-EY-A1GV	481	0	75	FEMALE	G3	unknow	unknow	unknow	unknow
TCGA-AJ-A3BF	551	0	65	FEMALE	G3	unknow	unknow	unknow	unknow
TCGA-D1-A1NS	43	0	53	FEMALE	G1	unknow	unknow	unknow	unknow
TCGA-D1-A15V	1201	0	68	FEMALE	G3	unknow	unknow	unknow	unknow
TCGA-B5-A11P	825	0	87	FEMALE	G3	unknow	unknow	unknow	unknow
TCGA-D1-A16Q	324	0	54	FEMALE	G2	unknow	unknow	unknow	unknow
TCGA-D1-A16D	1141	0	49	FEMALE	G2	unknow	unknow	unknow	unknow
TCGA-D1-A16O	1023	0	44	FEMALE	G1	unknow	unknow	unknow	unknow
TCGA-BS-A0UM	2644	0	64	FEMALE	G1	unknow	unknow	unknow	unknow
TCGA-D1-A168	1098	0	67	FEMALE	G3	unknow	unknow	unknow	unknow
TCGA-AX-A05T	1010	0	82	FEMALE	G1	unknow	unknow	unknow	unknow
TCGA-BG-A0YV	382	0	67	FEMALE	G3	unknow	unknow	unknow	unknow
TCGA-A5-A7WK	560	0	71	FEMALE	G3	unknow	unknow	unknow	unknow
TCGA-EY-A1H0	588	0	57	FEMALE	G2	unknow	unknow	unknow	unknow
TCGA-B5-A1MZ	1598	0	54	FEMALE	G1	unknow	unknow	unknow	unknow
TCGA-B5-A11M	1362	0	43	FEMALE	G1	unknow	unknow	unknow	unknow
TCGA-AX-A05Y	2684	0	57	FEMALE	G1	unknow	unknow	unknow	unknow
TCGA-AP-A051	3948	0	69	FEMALE	G3	unknow	unknow	unknow	unknow
TCGA-AP-A0LI	2972	0	67	FEMALE	G3	unknow	unknow	unknow	unknow
TCGA-EY-A210	383	0	82	FEMALE	G3	unknow	unknow	unknow	unknow
TCGA-D1-A17L	802	0	81	FEMALE	G1	unknow	unknow	unknow	unknow
TCGA-B5-A0JV	2616	0	63	FEMALE	G2	unknow	unknow	unknow	unknow
TCGA-B5-A3FA	2929	0	73	FEMALE	G3	unknow	unknow	unknow	unknow
TCGA-BG-A186	419	0	61	FEMALE	G2	unknow	unknow	unknow	unknow
TCGA-D1-A3DG	130	0	81	FEMALE	G3	unknow	unknow	unknow	unknow
TCGA-B5-A11W	593	0	61	FEMALE	G2	unknow	unknow	unknow	unknow
TCGA-D1-A3DA	483	0	77	FEMALE	G3	unknow	unknow	unknow	unknow
TCGA-EO-A3AV	1069	0	51	FEMALE	G3	unknow	unknow	unknow	unknow
TCGA-BG-A18C	470	0	72	FEMALE	G2	unknow	unknow	unknow	unknow
TCGA-AP-A1DH	2180	0	62	FEMALE	G3	unknow	unknow	unknow	unknow
TCGA-BG-A0VZ	1601	0	58	FEMALE	G1	unknow	unknow	unknow	unknow
TCGA-FI-A2D2	2352	1	66	FEMALE	G3	unknow	unknow	unknow	unknow
TCGA-BS-A0U7	935	1	63	FEMALE	G2	unknow	unknow	unknow	unknow
TCGA-AP-A1E4	1555	0	54	FEMALE	G2	unknow	unknow	unknow	unknow
TCGA-FI-A2F9	1803	0	79	FEMALE	G3	unknow	unknow	unknow	unknow
TCGA-EO-A22Y	1567	0	68	FEMALE	G3	unknow	unknow	unknow	unknow
TCGA-BG-A0M3	1071	0	74	FEMALE	G2	unknow	unknow	unknow	unknow
TCGA-B5-A0KB	824	0	62	FEMALE	G3	unknow	unknow	unknow	unknow
TCGA-B5-A0K9	409	1	88	FEMALE	G1	unknow	unknow	unknow	unknow
TCGA-A5-A0GR	1120	0	69	FEMALE	G2	unknow	unknow	unknow	unknow
TCGA-BK-A4ZD	506	0	42	FEMALE	G3	unknow	unknow	unknow	unknow
TCGA-AX-A1CA	974	0	70	FEMALE	G3	unknow	unknow	unknow	unknow
TCGA-BS-A0VI	2646	0	58	FEMALE	G3	unknow	unknow	unknow	unknow
TCGA-EY-A2OQ	885	0	61	FEMALE	G3	unknow	unknow	unknow	unknow
TCGA-PG-A7D5	1177	0	62	FEMALE	G3	unknow	unknow	unknow	unknow
TCGA-AP-A0LJ	1421	0	42	FEMALE	G1	unknow	unknow	unknow	unknow
TCGA-AJ-A3NE	628	0	46	FEMALE	G3	unknow	unknow	unknow	unknow
TCGA-D1-A163	991	0	50	FEMALE	G2	unknow	unknow	unknow	unknow
TCGA-DF-A2KS	3318	0	69	FEMALE	G3	unknow	unknow	unknow	unknow
TCGA-EY-A2OO	1392	0	56	FEMALE	G3	unknow	unknow	unknow	unknow
TCGA-A5-A0GX	2088	0	53	FEMALE	G2	unknow	unknow	unknow	unknow
TCGA-AJ-A5DV	679	0	65	FEMALE	G3	unknow	unknow	unknow	unknow
TCGA-AP-A1DP	1081	1	70	FEMALE	G2	unknow	unknow	unknow	unknow
TCGA-B5-A3S1	902	0	71	FEMALE	G3	unknow	unknow	unknow	unknow
TCGA-AP-A0LV	763	0	39	FEMALE	G1	unknow	unknow	unknow	unknow
TCGA-D1-A16E	1119	0	73	FEMALE	G1	unknow	unknow	unknow	unknow
TCGA-AJ-A3BH		0	unknow	FEMALE	G3	unknow	unknow	unknow	unknow
TCGA-A5-A0GQ	2247	0	76	FEMALE	G1	unknow	unknow	unknow	unknow
TCGA-EY-A1GE	741	0	67	FEMALE	G1	unknow	unknow	unknow	unknow
TCGA-EY-A215	574	0	60	FEMALE	G3	unknow	unknow	unknow	unknow
TCGA-AP-A0LO	1016	1	45	FEMALE	G2	unknow	unknow	unknow	unknow
TCGA-BG-A0MU	617	0	78	FEMALE	G1	unknow	unknow	unknow	unknow
TCGA-AJ-A3I9	519	1	52	FEMALE	G3	unknow	unknow	unknow	unknow
TCGA-D1-A0ZO	602	0	75	FEMALE	G1	unknow	unknow	unknow	unknow
TCGA-AJ-A3EJ	50	1	74	FEMALE	G3	unknow	unknow	unknow	unknow
TCGA-AX-A06L	1845	0	63	FEMALE	G1	unknow	unknow	unknow	unknow
TCGA-BG-A18B	470	0	53	FEMALE	G2	unknow	unknow	unknow	unknow
TCGA-QS-A744	451	0	86	FEMALE	G2	unknow	unknow	unknow	unknow
TCGA-AX-A1C5	1001	0	47	FEMALE	G3	unknow	unknow	unknow	unknow
TCGA-FI-A2D5	421	1	56	FEMALE	G3	unknow	unknow	unknow	unknow
TCGA-BS-A0UA	3495	0	68	FEMALE	G1	unknow	unknow	unknow	unknow
TCGA-D1-A1NZ	548	0	60	FEMALE	G1	unknow	unknow	unknow	unknow
